# Supplementary material for: Prevalence of carbapenem resistance and its potential association with antimicrobial use in humans and animals in rural communities in Vietnam
Source: JAC Antimicrob Resist. 2022 Apr 19;4(2):dlac038. doi: 10.1093/jacamr/dlac038 (PMC9018397; doi:10.1093/jacamr/dlac038)
Supplement: dlac038_Supplementary_Data [file dlac038_supplementary_data.xlsx]

## Sheet: Table S1
Table S1. Antimicrobial panel of Enterobacteriacea and A. baumannii
Species	Class	Antimicrobial	Breakpoint (CLSI 2020)	Method
Enterobacteriacea	Aminoglycosides	Amikacin	<=16, >=64	VITEK 2 SYSTEM
Enterobacteriacea	Aminoglycosides	Gentamicin	<=4, >=16	VITEK 2 SYSTEM
Enterobacteriacea	Aminoglycosides	Tobramycin	<=4, >=16	VITEK 2 SYSTEM
Enterobacteriacea	Carbapenem	Ertapenem	<=0.5, >=2	VITEK 2 SYSTEM
Enterobacteriacea	Carbapenem	Imipenem	<=1, >=4	VITEK 2 SYSTEM
Enterobacteriacea	Carbapenem	Meropenem	<=1, >=4	VITEK 2 SYSTEM
Enterobacteriacea	Cephalosporin	Cefepime	<=2, >=16	VITEK 2 SYSTEM
Enterobacteriacea	Cephalosporin	Cefixime	<=1, >=4	VITEK 2 SYSTEM
Enterobacteriacea	Cephalosporin	Cefotaxime	<=1, >=4	VITEK 2 SYSTEM
Enterobacteriacea	Cephalosporin	Cefoxitin	<=8, >=32	VITEK 2 SYSTEM
Enterobacteriacea	Cephalosporin	Ceftazidime	<=4, >=16	VITEK 2 SYSTEM
Enterobacteriacea	Cephalosporin	Ceftriaxone	<=1, >=4	VITEK 2 SYSTEM
Enterobacteriacea	Cephalosporin	Cefuroxime Axetil	oral: <=4, >=32	VITEK 2 SYSTEM
Enterobacteriacea	Sulfonamides	Co-trimoxazole	<=2/38, >=4/76	VITEK 2 SYSTEM
Enterobacteriacea	Sulfonamides	Trimethoprim	<=8, >=16	VITEK 2 SYSTEM
Enterobacteriacea	Glycylcycline	Tigecycline	EUCAST: <=0.5, >0.5	VITEK 2 SYSTEM
Enterobacteriacea	Monobactam	Aztreonam	<=4, >=16	VITEK 2 SYSTEM
Enterobacteriacea	Nitrofurans	Nitrofurantoin	<=32, >=128	VITEK 2 SYSTEM
Enterobacteriacea	Penicillin	Amoxicillin/Clavulanic Acid	<=8/4; >=32/16	VITEK 2 SYSTEM
Enterobacteriacea	Penicillin	Ampicillin	<=8, >=32	VITEK 2 SYSTEM
Enterobacteriacea	Penicillin	Piperacillin	<=16, >=128	VITEK 2 SYSTEM
Enterobacteriacea	Penicillin	Piperacillin/Tazobactam	<=16/4, >=128/4	VITEK 2 SYSTEM
Enterobacteriacea	Penicillin	Ticarcillin	<=16, >=128	VITEK 2 SYSTEM
Enterobacteriacea	Penicillin	Ticarcillin/Clavulanic acid	<=16/2, >=128/2	VITEK 2 SYSTEM
Enterobacteriacea	Phenicol	Chloramphenicol	<=8, >=32	VITEK 2 SYSTEM
Enterobacteriacea	Fluoroquinolones	Ciprofloxacin	<=0.25, >=1	VITEK 2 SYSTEM
Enterobacteriacea	Fluoroquinolones	Levofloxacin	<=0.5, >=2	VITEK 2 SYSTEM
Enterobacteriacea	Quinolone	Nalidixic Acid	<=16, >=32	VITEK 2 SYSTEM
Enterobacteriacea	Fluoroquinolones	Ofloxacin	<=2, >=8	VITEK 2 SYSTEM
Enterobacteriacea	Tetracyclines	Minocycline	<=4, >=16	VITEK 2 SYSTEM
Enterobacteriacea	Tetracyclines	Tetracycline	<=4, >=16	VITEK 2 SYSTEM
Enterobacteriacea	Aminoglycoside	Neomycin	<=4, >=16	Sensititre AST
Enterobacteriacea	Aminoglycoside	Streptomycin	<=32; >=64	Sensititre AST
Enterobacteriacea	Cephalosporin	Cefpodoxime	<=2; >=8	Sensititre AST
Enterobacteriacea	Cephalosporin	Ceftiofur	<=2; >=8	Sensititre AST
Enterobacteriacea	Macrolide	Azithromycin	<=16; >=32	Sensititre AST
Enterobacteriacea	Penicillin	Amoxicillin	<=8; >=32	Sensititre AST
Enterobacteriacea	Phenicol	Florfenicol	<=8, >=32	Sensititre AST
Enterobacteriacea	Polymyxin	Colistin	<=2; >=4	Sensititre AST
Enterobacteriacea	Fluoroquinolones	Enrofloxacin	<=0.25, >=2	Sensititre AST
Enterobacteriacea	Tetracycline	Doxycycline	<=4; >=16	Sensititre AST
Enterobacteriacea	Tetracycline	Oxytetracycline	<=4, >=16	Sensititre AST
Acinetobacter spp.	Cephalosporin	Ceftazidime	>=18; <=14	Disk diffusion
Acinetobacter spp.	Cephalosporin	Ceftriaxone	>=21; <=13	Disk diffusion
Acinetobacter spp.	Aminoglycoside	Gentamicin	>=15; <=12	Disk diffusion
Acinetobacter spp.	Tetracycline	Tetracycline	>=15; <=11	Disk diffusion
Acinetobacter spp.	Fluoroquinolones	Ciprofloxacin	>=21; <=15	Disk diffusion
Acinetobacter spp.	Cephalosporin	Cefotaxime	>=23; <=14	Disk diffusion
Acinetobacter spp.	Sulfonamides	Co-trimoxazole	>=16; <=10	Disk diffusion
Acinetobacter spp.	Fluoroquinolones	Levofloxacin	>=17; <=13	Disk diffusion
Acinetobacter spp.	Fluoroquinolones	Cefepime	>=18; <=14	Disk diffusion
Acinetobacter spp.	Penicillin	Piperacillin	>=21; <=17	Disk diffusion
Acinetobacter spp.	Penicillin	Amoxicillin	no breakpoint	Sensititre AST
Acinetobacter spp.	Macrolide	Azithromycin	no breakpoint	Sensititre AST
Acinetobacter spp.	Cephalosporin	Cefpodoxime	no breakpoint	Sensititre AST
Acinetobacter spp.	Cephalosporin	Ceftiofur	no breakpoint	Sensititre AST
Acinetobacter spp.	Polymyxin	Colistin	>=4	Sensititre AST
Acinetobacter spp.	Tetracycline	Doxycycline	<=4; >=16	Sensititre AST
Acinetobacter spp.	Fluoroquinolones	Enrofloxacin	no breakpoint	Sensititre AST
Acinetobacter spp.	Phenicol	Florfenicol	no breakpoint	Sensititre AST
Acinetobacter spp.	Aminoglycoside	Neomycin	no breakpoint	Sensititre AST
Acinetobacter spp.	Tetracycline	Oxytetracycline	no breakpoint	Sensititre AST
Acinetobacter spp.	Aminoglycoside	Streptomycin	no breakpoint	Sensititre AST
Acinetobacter spp.	Carbapenem	Meropenem	<=2; >=8	Etest
Acinetobacter spp.	Carbapenem	Imipenem	<=2; >=8	VITEK 2 SYSTEM
Acinetobacter spp.	Penicillin	Ticarcillin	<=16, >=128	VITEK 2 SYSTEM
Acinetobacter spp.	Penicillin	Piperacillin/Tazobactam	<=16/4, >=128/4	VITEK 2 SYSTEM
Acinetobacter spp.	Aminoglycoside	Tobramycin	<=4, >=16	VITEK 2 SYSTEM

## Sheet: Table S2
Table S2. MLST allelic profile for E. coli, K. pneumoniae and CRAB identified.
Host	Strain	MLST allete number							ST
		gapA	infB	mdh	pgi	phoE	rpoB	tonB
Human	01_EC_H1	35	37	29	25	4	5	73	405
Human	02_EC_H	10	11	4	12	8	45	2	1638
Human	03_EC_H	4	26	2	25	5	5	19	38
Human	04_EC_H	10	11	4	10	7	8	2	2705
Pig	05_EC_P	64	7	1	1	8	8	6	398
Human	06_KP_H1	2	1	2	1	4	4	4	16
Chicken	07_AB_C1	3	3	2	2	109	2	95	762
Chicken	08_AB_C1	3	2	2	2	7	1	4	NF
Chicken	09_AB_C	3	2	2	2	7	1	4	NF
Chicken	10_AB_C	1	3	2	2	2	4	93	NF
Chicken	11_AB_C	3	3	2	2	109	2	95	762
Chicken	12_AB_C	3	2	17	6	4	1	16	NF
Duck	13_AB_D	1	3	2	2	51	1	8	NF
EC=E. coli; KP=K. pneumoniae; AB=A. baumannii. Subscripts indicate individual samples/subjects. H=Human; P=Pig; C=Chicken; D=Duck.

## Sheet: Table S3
Table S3. Description of participants harbouring CR bacteria.
Strain	Age (years)	Gender	Diseases treated	Antimicrobials used*	Duration/time of antimicrobial use	District	Commune
			[underlying condition]
01_EC_H1, 06_KP_H1	80	Male	Pneumonia, [diabetes mellitus]	Cefixime	Was under medicating when sample was collected	Tan Hong	Tan Thanh A
02_EC_H	54	Male	Fever, [low back pain]			Lai Vung	Tan Thanh
03_EC_H	38	Female	Skin wound	Amoxicillin + clavulanic acid, cefuroxime	13 days	Lai Vung	Phong Hoa
04_EC_H	42	Male	Pharyngitis, [gastroesophageal reflux]	Amoxicillin + clavulanic acid, clarithromycin	Within two weeks prior to sampling	Hong Ngu	An Thanh
EC=E. coli; KP=K. pneumoniae. H=Human; Identical superscripts indicate same subject. *In the 90 days prior to sampling.

## Sheet: Table S4
Table S4. Description of CR harbouring flocks/herds
Host species	Strain	AMU	Age (weeks)	No. animals	Purpose	Antimicrobials used*	District	Commune
Pig	05_EC_P	No	8 - 52	20	Meat, breeding		Chau Thanh	Tan Phu
Chicken	07_AB_C1,	No	2 - 104	30	Meat, breeding		Lai Vung	Tan Thanh
	08_AB_C1
Chicken	09_AB_C	No	4 - 52	60	Meat, breeding		Lap Vo	Binh Thanh
Chicken	10_AB_C	No	1 - 12	50	Meat, breeding, fighting		Lai Vung	Tan Thanh
Chicken	11_AB_C	Yes	4 - 16	200	Fighting	Tilmicosin and gentamicin	Lai Vung	Phong Hoa
Chicken	12_AB_C	No	12 - 60	100	Meat, breeding		Cao Lanh city	My Ngai
Duck	13_AB_D	No	52	300	Laying egg		Lai Vung	Phong Hoa
EC=E. coli; AB=A. baumannii. P=Pig; C=Chicken; D=Duck; Identical superscripts indicate same subject. *In the 7 days prior to sampling.
